# Supplementary material for: Immunity Dynamics of Neisseria meningitidis Serogroups ACYW from Birth and Following Vaccination
Source: Vaccines (Basel). 2024 Nov 13;12(11):1274. doi: 10.3390/vaccines12111274 (PMC11599020; doi:10.3390/vaccines12111274)
Supplement: Supplementary file 1 [file vaccines-12-01274-s001.zip]

Archive with 1 entries (1 files):
- vaccines-3260813-supplementary.pdf
